# Supplementary material for: Migration Properties Distinguish Tumor Cells of Classical Hodgkin Lymphoma from Anaplastic Large Cell Lymphoma Cells
Source: Cancers (Basel). 2019 Oct 2;11(10):1484. doi: 10.3390/cancers11101484 (PMC6827161; doi:10.3390/cancers11101484)
Supplement: Supplementary file 1 [file cancers-11-01484-s001.zip]

Archive with 23 entries (22 files):
- Description of Supplementary Movies S1 and S2.docx
- __MACOSX/
- __MACOSX/._Description of Supplementary Movies S1 and S2.docx
- Suppl. Figure S3.jpg
- __MACOSX/._Suppl. Figure S3.jpg
- Supplemental materials and methods.docx
- __MACOSX/._Supplemental materials and methods.docx
- Supplementary Figure S1.jpg
- __MACOSX/._Supplementary Figure S1.jpg
- Supplementary Figure S2.jpg
- __MACOSX/._Supplementary Figure S2.jpg
- Supplementary Movie S1.avi
- __MACOSX/._Supplementary Movie S1.avi
- Supplementary Movie S2.avi
- __MACOSX/._Supplementary Movie S2.avi
- Supplementary Table S1.docx
- __MACOSX/._Supplementary Table S1.docx
- Supplementary Table S2 R1.docx
- __MACOSX/._Supplementary Table S2 R1.docx
- Supplementary Table S3 R1.docx
- __MACOSX/._Supplementary Table S3 R1.docx
- Supplementary Table S4.docx
- __MACOSX/._Supplementary Table S4.docx
